# Supplementary material for: In silico evaluation of missense SNPs in cancer-associated Cystatin A protein and their potential to disrupt Cathepsin B interaction
Source: Heliyon. 2025 Feb 5;11(3):e42478. doi: 10.1016/j.heliyon.2025.e42478 (PMC11850136; doi:10.1016/j.heliyon.2025.e42478)
Supplement: Multimedia component 1 [file mmc1.xlsx]

## Sheet: Sheet1
Supplimentary File 1: All nsSNPs of the CSTA gene retrived from dbSNP database using the Ensembl genome browser along with SIFT and PolyPhen-2 scores.
Sl. No	SNP IDs	Genomic Location	Change in Alleles (Previous/Current)	Source	Change in Amino acids (Previous/Current)	Amino acid Co-ordinate	SIFT Classification	SIFT Score	Polyphen-2 Classification	PolyPhen-2 Score	Transcript ID
01	rs1314563298	3:122325296	A/G	dbSNP	I/V	2	tolerated	0.16	benign	0.024	ENST00000264474.4
02	rs370025416	3:122325297	T/C	dbSNP	I/T	2	deleterious	0.03	possibly damaging	0.621	ENST00000264474.4
04	rs1288608818	3:122325300	C/T	dbSNP	P/L	3	tolerated	0.26	benign	0.028	ENST00000264474.4
03	rs893992749	3:122325299	C/T	dbSNP	P/S	3	tolerated	0.75	benign	0.264	ENST00000264474.4
05	rs775900491	3:122325305	G/T	dbSNP	G/C	5	deleterious	0.02	probably damaging	1	ENST00000264474.4
06	rs367941220	3:122325306	G/C/T	dbSNP	G/A	5	tolerated	0.19	probably damaging	1	ENST00000264474.4
07	rs367941220	3:122325306	G/C/T	dbSNP	G/V	5	deleterious	0.01	probably damaging	1	ENST00000264474.4
08	rs191500425	3:122325310	A/C	dbSNP	L/F	6	tolerated	0.22	benign	0.405	ENST00000264474.4
09	rs751662705	3:122325312	C/T	dbSNP	S/F	7	deleterious	0	possibly damaging	0.694	ENST00000264474.4
10	rs77580824	3:122325322	A/C	dbSNP	K/N	10	deleterious	0.01	possibly damaging	0.864	ENST00000264474.4
11	rs1313567030	3:122325323	C/G	dbSNP	P/A	11	tolerated	0.09	possibly damaging	0.883	ENST00000264474.4
13	rs750925495	3:122325324	C/A/T	dbSNP	P/L	11	deleterious	0.02	probably damaging	0.999	ENST00000264474.4
12	rs750925495	3:122325324	C/A/T	dbSNP	P/H	11	deleterious	0	probably damaging	1	ENST00000264474.4
14	rs780376749	3:122325326	G/A	dbSNP	A/T	12	deleterious	0.02	possibly damaging	0.788	ENST00000264474.4
15	rs1183822233	3:122325329	A/G	dbSNP	T/A	13	deleterious	0	probably damaging	1	ENST00000264474.4
16	rs1003245034	3:122325330	C/A	dbSNP	T/N	13	deleterious	0.03	probably damaging	1	ENST00000264474.4
17	rs866055815	3:122325337	A/T	dbSNP	E/D	15	tolerated	0.07	probably damaging	0.999	ENST00000264474.4
18	rs754155330	3:122325342	A/G	dbSNP	Q/R	17	deleterious	0.01	possibly damaging	0.524	ENST00000264474.4
19	rs754693010	3:122325347	A/G	dbSNP	I/V	19	deleterious	0.05	possibly damaging	0.729	ENST00000264474.4
20	rs778366890	3:122325350	G/A/C	dbSNP	V/I	20	tolerated	0.05	benign	0.011	ENST00000264474.4
21	rs778366890	3:122325350	G/A/C	dbSNP	V/L	20	deleterious	0.05	benign	0.056	ENST00000264474.4
22	rs1427559836	3:122325353	G/C	dbSNP	D/H	21	deleterious	0.03	possibly damaging	0.638	ENST00000264474.4
24	rs1365531544	3:122337571	A/C/G	dbSNP	T/A	31	tolerated	0.41	benign	0.035	ENST00000264474.4
23	rs1365531544	3:122337571	A/C/G	dbSNP	T/P	31	tolerated	0.07	probably damaging	0.999	ENST00000264474.4
25	rs757972170	3:122337575	A/G	dbSNP	N/S	32	tolerated	0.05	probably damaging	0.999	ENST00000264474.4
26	rs757263704	3:122337586	G/A	dbSNP	G/R	36	tolerated	0.18	benign	0.012	ENST00000264474.4
27	rs990073206	3:122337595	G/C/T	dbSNP	E/Q	39	tolerated	0.08	possibly damaging	0.703	ENST00000264474.4
28	rs777526429	3:122337599	C/G	dbSNP	A/G	40	deleterious	0.04	possibly damaging	0.741	ENST00000264474.4
29	rs1374173829	3:122337602	T/C	dbSNP	V/A	41	tolerated	0.07	probably damaging	0.996	ENST00000264474.4
30	rs200946159	3:122337605	A/G	dbSNP	Q/R	42	tolerated	0.07	benign	0	ENST00000264474.4
31	rs1486315855	3:122337607	T/A	dbSNP	Y/N	43	deleterious	0	probably damaging	1	ENST00000264474.4
32	rs1262778803	3:122337608	A/G	dbSNP	Y/C	43	deleterious	0.01	probably damaging	1	ENST00000264474.4
33	rs1559982616	3:122337619	G/T	dbSNP	V/F	47	deleterious	0.02	probably damaging	0.987	ENST00000264474.4
34	rs745733445	3:122337622	G/T	dbSNP	V/F	48	deleterious	0	probably damaging	1	ENST00000264474.4
35	rs774674645	3:122337632	C/T	dbSNP	T/I	51	tolerated	0.36	benign	0	ENST00000264474.4
36	rs1448459675	3:122337637	T/C	dbSNP	Y/H	53	deleterious	0.02	probably damaging	1	ENST00000264474.4
37	rs1328491943	3:122337641	A/T	dbSNP	Y/F	54	tolerated	1	benign	0.003	ENST00000264474.4
38	rs1031920479	3:122337643	A/C	dbSNP	I/L	55	deleterious	0.01	benign	0.008	ENST00000264474.4
39	rs770962641	3:122341443	G/A/C/T	dbSNP	R/Q	58	tolerated	0.73	benign	0.037	ENST00000264474.4
41	rs770962641	3:122341443	G/A/C/T	dbSNP	R/L	58	tolerated	0.11	benign	0.333	ENST00000264474.4
40	rs770962641	3:122341443	G/A/C/T	dbSNP	R/P	58	tolerated	0.28	probably damaging	0.996	ENST00000264474.4
42	rs778571657	3:122341448	G/A	dbSNP	G/S	60	tolerated	0.17	benign	0.249	ENST00000264474.4
43	rs1559983608	3:122341451	G/A	dbSNP	D/N	61	tolerated	0.72	benign	0	ENST00000264474.4
46	rs1042626635	3:122341465	G/A	dbSNP	M/I	65	tolerated	0.4	benign	0	ENST00000264474.4
45	rs369153947	3:122341464	T/A/C	dbSNP	M/T	65	tolerated	0.06	benign	0.004	ENST00000264474.4
44	rs369153947	3:122341464	T/A/C	dbSNP	M/K	65	deleterious	0	benign	0.016	ENST00000264474.4
47	rs751252387	3:122341476	T/C	dbSNP	V/A	69	deleterious	0.01	possibly damaging	0.522	ENST00000264474.4
48	rs1000509694	3:122341480	C/A	dbSNP	F/L	70	deleterious	0.03	benign	0.043	ENST00000264474.4
49	rs1012730607	3:122341482	A/G	dbSNP	K/R	71	tolerated	0.4	benign	0.002	ENST00000264474.4
50	rs1219295911	3:122341486	T/A	dbSNP	S/R	72	tolerated	0.07	possibly damaging	0.918	ENST00000264474.4
51	rs1559983625	3:122341491	C/T	dbSNP	P/L	74	deleterious	0.03	possibly damaging	0.783	ENST00000264474.4
52	rs201579531	3:122341493	G/A	dbSNP	G/R	75	tolerated	0.08	benign	0.019	ENST00000264474.4
53	rs750893671	3:122341497	A/G/T	dbSNP	Q/R	76	deleterious	0.04	benign	0.001	ENST00000264474.4
54	rs750893671	3:122341497	A/G/T	dbSNP	Q/L	76	deleterious	0.02	benign	0.224	ENST00000264474.4
56	rs370210949	3:122341501	T/A	dbSNP	N/K	77	tolerated	0.1	benign	0.046	ENST00000264474.4
55	rs1279704717	3:122341500	A/G	dbSNP	N/S	77	deleterious	0.05	benign	0.021	ENST00000264474.4
57	rs1192200116	3:122341508	T/A	dbSNP	L/M	80	tolerated	0.06	probably damaging	0.977	ENST00000264474.4
58	rs779978441	3:122341510	G/A/C	dbSNP	L/F	80	tolerated	0.09	probably damaging	0.977	ENST00000264474.4
59	rs753591809	3:122341512	T/A	dbSNP	V/E	81	tolerated	0.97	benign	0.002	ENST00000264474.4
60	rs754758735	3:122341518	C/T	dbSNP	T/I	83	tolerated	0.15	benign	0	ENST00000264474.4
61	rs142032585	3:122341520	G/A	dbSNP	G/R	84	tolerated	0.13	probably damaging	0.998	ENST00000264474.4
62	rs1402570413	3:122341529	G/C	dbSNP	V/L	87	tolerated	0.05	benign	0	ENST00000264474.4
63	rs771089341	3:122341539	A/G	dbSNP	N/S	90	tolerated	0.34	benign	0	ENST00000264474.4
65	rs34021626	3:122341543	G/T	dbSNP	K/N	91	tolerated	0.21	probably damaging	0.99	ENST00000264474.4
64	rs1362356969	3:122341542	A/T	dbSNP	K/M	91	deleterious	0.02	probably damaging	1	ENST00000264474.4
66	rs745891102	3:122341545	A/G	dbSNP	D/G	92	tolerated	0.15	possibly damaging	0.728	ENST00000264474.4
67	rs569377469	3:122341549	C/A/T	dbSNP	D/E	93	tolerated	0.06	possibly damaging	0.667	ENST00000264474.4
69	rs200394711	3:122341550	G/A/C	dbSNP	E/Q	94	deleterious	0.04	probably damaging	0.996	ENST00000264474.4
68	rs200394711	3:122341550	G/A/C	dbSNP	E/K	94	deleterious	0.05	probably damaging	0.999	ENST00000264474.4
70	rs769111681	3:122341553	C/A	dbSNP	L/M	95	deleterious	0.03	possibly damaging	0.834	ENST00000264474.4
71	rs34173813	3:122341557	C/A/G/T	dbSNP	T/K	96	tolerated	0.12	benign	0.002	ENST00000264474.4
72	rs34173813	3:122341557	C/A/G/T	dbSNP	T/R	96	deleterious	0.03	possibly damaging	0.485	ENST00000264474.4
73	rs34173813	3:122341557	C/A/G/T	dbSNP	T/M	96	deleterious	0.02	possibly damaging	0.854	ENST00000264474.4
75	rs1288837502	3:122341560	G/C	dbSNP	G/A	97	deleterious	0.04	benign	0.001	ENST00000264474.4
74	rs1189047273	3:122341559	G/A	dbSNP	G/S	97	tolerated	0.12	benign	0.191	ENST00000264474.4
76	rs749908410	3:122341562	T/G	dbSNP	F/V	98	deleterious	0	possibly damaging	0.763	ENST00000264474.4
