# Supplementary material for: In silico evaluation of missense SNPs in cancer-associated Cystatin A protein and their potential to disrupt Cathepsin B interaction
Source: Heliyon. 2025 Feb 5;11(3):e42478. doi: 10.1016/j.heliyon.2025.e42478 (PMC11850136; doi:10.1016/j.heliyon.2025.e42478)
Supplement: Multimedia component 2 [file mmc2.xlsx]

## Sheet: Sheet1
Supplimentary File 2: Protein-Protein Interaction (PPI) Network of CSTA and top 10 highest combined scored proteins. Interacting protein partners with their respective accession numbers are placed according to their scores.
Node 1	Node 1 accession No	Node 2	Node 2 accession No	Interaction score
CSTA	ENSP00000264474	CTSB	ENSP00000345672	0.998
		CTSL	ENSP00000345344	0.992
		CTSH	ENSP00000220166	0.964
		CTSV	ENSP00000259470	0.96
		SLC12A8	ENSP00000377112	0.958
		CTSS	ENSP00000357981	0.921
		TGM1	ENSP00000206765	0.888
		COL6A5	ENSP00000265379	0.884
		DSP	ENSP00000369129	0.785
		LOR	ENSP00000357731	0.78
